# Supplementary material for: Evaluation of carbon:nitrogen ratio in semi-defined culture medium to tacrolimus biosynthesis by Streptomyces tsukubaensis and the effect on bacterial growth
Source: Biotechnol Rep (Amst). 2020 Feb 20;26:e00440. doi: 10.1016/j.btre.2020.e00440 (PMC7068638; doi:10.1016/j.btre.2020.e00440)
Supplement: Supplementary file 1 [file mmc1.zip › Data Profile.xml]

<?xml version="1.0" encoding="UTF-8" standalone="no"?><data:data><datasets><author>jeanvmoreira@yahoo.com.br</author><type>0</type><dataset><value>3</value><reason>Other (please explain)</reason><comments>We used the data to a Patent request, and we are going to try to submit it again</comments></dataset></datasets></data:data>
